# Supplementary material for: Internal Mammary Arteries as a Model to Demonstrate Restoration of the Impaired Vasodilation in Hypertension, Using Liposomal Delivery of the CYP1B1 Inhibitor, 2,3′,4,5′-Tetramethoxystilbene
Source: Pharmaceutics. 2022 Sep 26;14(10):2046. doi: 10.3390/pharmaceutics14102046 (PMC9611804; doi:10.3390/pharmaceutics14102046)
Supplement: Supplementary file 1 [file pharmaceutics-14-02046-s001.zip]

Archive with 1 entries (1 files):
- pharmaceutics-1910789-supplementary.pdf
